# Supplementary material for: Interaction of human HelQ with DNA polymerase delta halts DNA synthesis and stimulates DNA single-strand annealing
Source: Nucleic Acids Res. 2023 Jan 31;51(4):1740–9. doi: 10.1093/nar/gkad032 (PMC9976902; doi:10.1093/nar/gkad032)
Supplement: gkad032_Supplemental_Files [file gkad032_supplemental_files.zip]

Archive with 2 entries (2 files):
- R1 Supplementary Data File.docx
- R1 Supplementary figures.pdf
